# Supplementary material for: CRISPR-based genome editing in primary human pancreatic islet cells
Source: Nat Commun. 2021 Apr 23;12:2397. doi: 10.1038/s41467-021-22651-w (PMC8065166; doi:10.1038/s41467-021-22651-w)
Supplement: Supplementary file 3 — Source Data [file 41467_2021_22651_MOESM3_ESM.xlsx]

## Sheet: Figure 1d
Figure 1d	TIDE PCR- PDX1
		CRISPR-Control	CRISPR-PDX1
	Repetition 1	0	75.3
	Repetition 2	0	71
	Repetition 3	0	52.4

## Sheet: Figure 1i
Figure 1i	% PDX1+/EGFP+ cells
		CRISPR-Control	CRISPR-PDX1
	Rep 1	33.2132	17.6538
	Rep 2	49.8753	5.07812
	Rep 3	40.8	13.8

## Sheet: Figure 2b
Figure 2b	Relative gene expression
		PDX1	INS	GLUT2	IAPP	MAFA	NKX6.1	GCG	MAFB	ARX
Rep 1	CRISPR-Control	1	1	1	1	1	1	1	1	1
	CRISPR-PDX1	0.18	0.47	0.17	0.26	0.15	0.9	2.56	1.5138	1.82
Rep 2	CRISPR-Control	1	1	1	1	1	1	1	1	1
	CRISPR-PDX1	0.65	0.38	0.56	0.27	0.17	0.47	1.37	1.5133	1.3
Rep 3	CRISPR-Control	1	1					1		1
	CRISPR-PDX1	0.47	0.54					1.5		2.69
Rep 4	CRISPR-Control	1	1	1	1		1	1
	CRISPR-PDX1	0.66	0.66	0.49	0.34		0.55	1.99

## Sheet: Figure 2d
Figure 2d.	Na+2 currents of CRISPR-Control versus CRISPR-PDX1 EGFP+ cells.
	CRISPR-Control			CRISPR-PDX1
	Rep 1	Rep 2	Rep 3	Rep 1	Rep 2	Rep 3
	-9.1762	-4.7049	-5.6569	-3.1071	-6.9894	-0.72364
	-4.1034	-10.861	-4.2938	-8.5726	-7.2879	-15.173
	-18.762	-4.8698	-4.9851	-3.6972	-1.7025	-0.12986
	-24.606	-17.504	-1.3672	-1.7028	-5.8901	-1.8402
	-2.428	-13.209	-1.8203	-2.7727	-7.4134	-13.54
	-24.225	-5.9341	-7.6177	-1.5518	-4.0779	-0.83785
	-4.3837	-20.277	-1.2847	-2.7852	-6.4564	-3.2627
	-7.3057	-5.3709	-27.882	-5.9842	-1.9452	-11.849
	-6.843	-3.4215	-5.8579	-5.3769	-3.0536	-2.6254
	-9.839	-8.1524	-7.388	-5.1703	-4.2745	-2.6548
		-1.0723		-14.461	-3.1852	-0.46682
		-21.543		-8.757	-2.8532	-2.29685
		-5.4458		-15.359	-2.3344
		-3.7683		-8.3997	-0.76085
				-8.2099

## Sheet: Figure 2e
Figure 2e.	Ca+2 currents of CRISPR-Control versus CRISPR-PDX1 EGFP+ cells.
	CRISPR-Control			CRISPR-PDX1
	Rep 1	Rep 2	Rep 3	Rep 1	Rep 2	Rep 3
	-7.2858	-2.0325	-1.4414	-0.085116	-4.4518	-0.54159
	-4.2536	-3.3671	-4.8159	-2.4766	-2.8333	-0.36076
	-3.4614	-2.7433	-3.905	-2.336	-1.4133	-0.10394
	-7.2956	-4.6127	-0.89893	-1.6303	-2.5242	-0.29893
	-0.83205	-2.8189	-2.1261	-1.1211	-2.7127	-5.8683
	-6.0403	-2.2678	-5.5041	-1.104	-2.2484	-0.49047
	-3.6091	-6.9551	-1.1284	-2.6274	-2.6395	-3.8337
	-1.8299	-4.6058	-6.7845	-5.7835	-0.73589	-0.97481
	-1.874	-2.9045	-3.5678	-2.2235	-1.5219	-3.7335
	-2.8383	-2.2359	-1.3067	-1.352	-1.5265	-1.785
		-0.99678		-0.8866	-1.8689	-0.29984
		-5.6501		-4.2547	-2.2782	-0.75215
		-2.9391		-2.4563	-2.5815
		-2.3437		-5.7209	-0.66536
				-3.0435

## Sheet: Figure 2f
Figure 2f.	Exocytosis of CRISPR-Control versus CRISPR-PDX1 EGFP+ cells.
	CRISPR-Control			CRISPR-PDX1
	Rep 1	Rep 2	Rep 3	Rep 1	Rep 2	Rep 3
	17.2934	11	9.50964	3.28902	7.05211	7.23838
	13.4954	13.3278	13.1953	10.4479	6.52718	-0.139431
	2.83247	9.46708	11.7245	2.56981	10.5863	1.36814
	15.4546	2.36956	13.4956	3.24642	4.12552	2.52026
	12.781	5.57022	13.3146	2.04865	1.61389	1.33433
	11.7035	7.99827	12.919	0.298229	0.0382088	0.23775
	3.87322	5.46299	9.00132	1.78818	3.76144	3.2063
	13.1887	10.54		6.88324	1.70176	7.0961
	18.4174	8.07103		5.89638	2.8637	3.04701
	11.5404			5.81448	8.48631	2.79217
				5.91056	1.02144	2.03757
				2.90239	11.6406	6.01713
				8.83324
				17.5824
				12.2749

## Sheet: Figure 2g
Figure 2G.	Total insulin content
		CRISPR-Control	CRISPR-PDX1
	Rep 1	1	0.4
	Rep 2	1	0.16
	Rep 3	1	0.58

## Sheet: Figure 2h
Figure 2H	In vitro Perifusion of human pseudoislets
		CRISPR-Control			CRISPR-PDX1
	time (min)	Rep 1	Rep 2	Rep 3	Rep 1	Rep 2	Rep 3
	30	0.297292	0.657599	0.665119	0.317635	0.609497	0.520989
	33	0.305351	0.53631	0.619129	0.288141	0.675943	0.505079
	36	0.343178	0.605951	0.640793	0.291002	0.610767	0.476229
	39	0.302792	0.563763	0.524531	0.264143	0.625416	0.499888
	42	0.273895	0.469376	0.670576	0.232279	0.514971	0.507154
	45	0.620884	1.37793	2.0469	0.561462	1.16275	1.34714
	48	0.476867	1.0128	1.20251	0.340429	1.06416	1.13022
	51	0.401641	0.939434	1.08223	0.299835	0.937743	0.860926
	54	0.422244	0.878089	0.988845	0.283103	0.861113	0.777284
	57	0.402603	0.903593	0.906231	0.245443	0.724762	0.741689
	60	0.555433	1.29659	0.936511	0.305933	0.995789	0.736208
	63	0.496232	0.968541	0.821088	0.246437	0.72809	0.771583
	66	0.39638	0.873215	0.826779	0.254512	0.714779	0.693802
	69	0.365409	0.906594	0.731348	0.252711	0.774317	0.67446
	72	0.443953	1.0699	0.764935	0.323737	0.816477	0.625173
	75	0.402667	0.931832	0.743807	0.260912	0.784116	0.637562
	78	0.387079	1.135	0.621903	0.259545	0.772383	0.580497
	81	0.256518	0.66161	0.249722	0.155891	0.536905	0.283053
	84	0.208526	0.384549	0.223222	0.121108	0.375194	0.239348
	87	0.187106	0.375741	0.346935	0.135957	0.415461	0.288408
	90	1.54796	2.8639	2.05671	1.67797	2.51362	2.91407
	93	1.7235	3.72816	1.96495	1.43026	3.16823	2.06246
	96	1.9171	3.82632		1.27771	2.77447
	99	1.23935	3.25521	2.17975	0.69462	1.78242	2.04462
	102	0.645909	1.71724	1.11599	0.290969	0.984634	0.516839
	105	0.347131	0.944116	0.403971	0.117702	0.554391	0.194509
	108	0.201217	0.538575	0.213029	0.071499	0.331475	0.117237

## Sheet: Figure 2i
Figure 2i.	AUC of secreted insulin
	CRISPR-Control			CRISPR-PDX1
	Rep 1	Rep 2	Rep 3	Rep 1	Rep 2	Rep 3
16.7 mM	2.681	1.228	0.9512	2.35	0.8339	0.765
16.7 mM +IBMX	7.07333	3.45667	1.071	5.81333	2.908	1.36333

## Sheet: Figure 2J
Figure 2J.	Serum human insulin of transplanted mice
	CRISPR-Control			CRISPR-PDX1
min	Rep 1	Rep 2	Rep 3	Rep 1	Rep 2	Rep 3
0	1.01461	0.629335	0.181946	0.27422	0.205222	0.0272695
5	1.44585	0.535365	0.330812	0.1155	0.0633783	0.0326782
15	1.456	0.661484	0.316966	0.261944	0.185554	0.0651883
30	1.233	0.604298	0.305242	0.219556	0.353402	0.042849
45	1.382	0.591321	0.269591	0.470944	0.323281	0.06349
60	1.292	0.621948	0.291308	0.207	0.365177	0.0507608
90		0.528383	0.248511		0.337164	0.0873207
120		0.489476	0.266246		0.232196	0.0402395

[truncated: 32 more sheets: Figure 2K, Figure 3d , Figure 3e, Figure 3F, Figure 4C, Figure 4D, Figure 5B, Figure 5G, Figure 5H, Figure 5I, Figure 5J, Figure 5K, Figure 6C, Figure S1B, Figure S1C, Figure S2B, Figure S3E, Figure S3J, Figure S3 K, Figure S3L …]
